# Supplementary material for: Effect of Metal Complexing on Mn–Fe/TS-1 Catalysts for Selective Catalytic Reduction of NO with NH3
Source: Molecules. 2023 Mar 29;28(7):3068. doi: 10.3390/molecules28073068 (PMC10095777; doi:10.3390/molecules28073068)
Supplement: Supplementary file 1 [file molecules-28-03068-s001.zip]

Archive with 1 entries (1 files):
- molecules-2248853-supplementary.pdf
